# Supplementary material for: Recent Advances in Alkaloids from Papaveraceae in China: Structural Characteristics and Pharmacological Effects
Source: Molecules. 2024 Aug 9;29(16):3778. doi: 10.3390/molecules29163778 (PMC11357172; doi:10.3390/molecules29163778)
Supplement: Supplementary file 1 [file molecules-29-03778-s001.zip]

Archive with 2 entries (2 files):
- supplementary figures.docx
- Table S1ú▌ Alkaloids isolated from Papaveraceae.xlsx
