# Supplementary material for: Recent Advances in Alkaloids from Papaveraceae in China: Structural Characteristics and Pharmacological Effects
Source: Molecules. 2024 Aug 9;29(16):3778. doi: 10.3390/molecules29163778 (PMC11357172; doi:10.3390/molecules29163778)
Supplement: Supplementary file 1 [file molecules-29-03778-s001.zip › Table S1ú▌ Alkaloids isolated from Papaveraceae.xlsx]

## Sheet: Sheet1
NO.	Type		Compounds	Plant source（genus）	Ref.
1	Ⅰ	Ⅰ-ⅰ	chelidonine	chelidonium,hylomecon,macleaya	[10][37][54]
2		Ⅰ-ⅱ	sanguinarine	chelidonium,corydalis,eomecon,meconopsis,hylomecon,macleaya,dicranostigma, dactylicapnos	[10][11][21][22][25][32][37][39][49][51]
3		Ⅰ-ⅱ	chelerythrine	chelidonium,corydalis,eomecon,hylomecon,macleaya,dicranostigma	[10][11][13][14][25][37][39][49]
4		Ⅰ-ⅰ	homochelidonine	chelidonium,corydalis,macleaya	[11][14][54]
5		Ⅰ-ⅰ	chelamine	chelidonium	[11]
6		Ⅰ-ⅰ	norchelidonine	chelidonium	[11]
7		I-ⅲ	6-methoxydihydrocheleryth	chelidonium,eomecon,macleaya	[11][25][39]
8		I-ⅲ	oxysanguinarine	chelidonium,corydalis,eomecon,macleaya,dactylicapnos	[11][21][22][24][25][44][53]
9		I-ⅲ	6-methoxydihydrosanguinarine	chelidonium,eomecon,corydalis,macleaya	[11][25][30][46]
10		I-ⅲ	dihydrochelerythrine	chelidonium,corydalis,eomecon,macleaya	[11][12][13][14][25][39]
11		I-ⅲ	dihydrosanguinarine	chelidonium,corydalis,eomecon,meconopsis,macleaya,dicranostigma,dactylicapnos	[11][14][33][39][50][53]
12		I-ⅲ	6-acetonyldihydrochelerythrine	chelidonium,eomecon,corydalis,macleaya	[11][30][45]
13		I-ⅲ	6-acetonyldihydrosanguinarine	chelidonium,corydalis,eomecon,macleaya,dicranostigma	[12][21][25][41][49]
14		I-ⅲ	6-ketenesanguinarine	chelidonium	[12]
15		I-ⅲ	demethylchelerythrine	chelidonium,eomecon,macleaya	[12][25][44]
16		I-ⅲ	demethyldihydrosanguinarine	chelidonium	[12]
17		Ⅰ-ⅰ	isochelidonine	chelidonium	[13]
18		Ⅰ-ⅰ	10-hydroxychelidonine	chelidonium	[13]
19		Ⅰ-ⅰ	methoxychelidonine	chelidonium	[13]
20		Ⅰ-ⅰ	oxocorynoline	chelidonium,corydalis	[13][21]
21		Ⅰ-ⅰ	chelamidine	chelidonium	[13]
22		I-ⅲ	dihydrochelirubine	chelidonium,macleaya	[13][43]
23		I-ⅲ	dihydrochelilutine	chelidonium	[13]
24		Ⅰ-ⅱ	chelilutine	chelidonium,eomecon,hylomecon,macleaya	[13][25][37][54]
25		Ⅰ-ⅱ	chelirubine	chelidonium,eomecon,macleaya	[13][25][54]
26		Ⅰ-ⅳ	chelerythridimerine	chelidonium,eomecon, macleaya	[13][25][54]
27		Ⅰ-ⅳ	chelidimerine	chelidonium,macleaya	[13][39]
28		Ⅰ-ⅳ	Sanguidimerine	chelidonium,macleaya	[13][39]
29		Ⅰ-ⅰ	11-demethoxyambinine	corydalis	[15]
30		Ⅰ-ⅰ	3-demethylambinine	corydalis	[15]
31		Ⅰ-ⅰ	2-demethylambinine	corydalis	[15]
32		Ⅰ-ⅰ	8-hydroxymethyl-ambinine	corydalis	[15]
33		Ⅰ-ⅰ	6-acetyl-14-hydroxy-8-hydroxymethyl-ambinine	corydalis	[15]
34		Ⅰ-ⅰ	11-demethylambinine	corydalis	[15]
35		Ⅰ-ⅰ	6-acetylambinine	corydalis	[15]
36		Ⅰ-ⅰ	ambinine	corydalis	[15]
37		Ⅰ-ⅰ	2,11-didemethylambinine	corydalis	[15]
38		Ⅰ-ⅰ	corynoline	corydalis	[21]
39		Ⅰ-ⅰ	acetylcorynoline	corydalis	[21]
40		Ⅰ-ⅰ	acetylisocorynoline	corydalis	[21]
41		Ⅰ-ⅰ	11-epicorynoline	corydalis	[21]
42		Ⅰ-ⅰ	12-hydroxycorynoline	corydalis	[21]
43		Ⅰ-ⅰ	(+)-13-epicorynoline	corydalis	[21]
44		Ⅰ-ⅰ	6-acetonylcorynoline	corydalis	[21]
45		Ⅰ-ⅰ	corynoloxine	corydalis	[21]
46		Ⅰ-ⅱ	corycaline A	corydalis	[21]
47		Ⅰ-ⅱ	corycaline B	corydalis	[21]
48		Ⅰ-ⅱ	corycaline C	corydalis	[21]
49		Ⅰ-ⅰ	corycaline D	corydalis	[21]
50		Ⅰ-ⅰ	corycaline E	corydalis	[21]
51		Ⅰ-ⅱ	corygaline A	corydalis	[21]
52		I-ⅲ	spallidamine	corydalis,macleaya	[21][46]
53		I-ⅲ	norsanguinarine	corydalis,macleaya	[21][46]
54		Ⅰ-ⅰ	bungeanine	corydalis,eomecon,meconopsis,hypecoum,macleaya,dactylicapnos,chelidonium	[21][22][25][34][38][48][53][54]
55		Ⅰ-ⅰ	coryincine	corydalis	[21]
56		Ⅰ-ⅰ	8-o-corynoline	corydalis	[22]
57		Ⅰ-ⅰ	corynoloxine	corydalis	[22]
58		Ⅰ-ⅰ	bungeanine	corydalis	[22]
59		Ⅰ-ⅱ	7-o-demethylchelerythrine	corydalis	[25]
60		Ⅰ-ⅱ	macarpine	eomecon	[25]
61		I-ⅲ	6-glu-dihydrosanguinarine	eomecon	[25]
62		I-ⅲ	6-phenylaminodihydrosanguinarine	eomecon	[25]
63		I-ⅲ	6-ethoxycarbonyloxydihydrosanguinarine	eomecon	[25]
64		I-ⅲ	6-methoxycarbonyloxydihydrosanguinarine	eomecon	[25]
65		I-ⅲ	6-formyldihydrosanguinarine	eomecon	[25]
66		I-ⅲ	6-Hydroxymethyldihydrosanguinarine	eomecon	[25][39]
67		I-ⅲ	6-formyloxydihydrosanguinarine	eomecon,macleaya	[25]
68		I-ⅲ	6-methoxycarbonyloxymethyl dihydrosanguinarine	eomecon	[25]
69		I-ⅲ	6-methoxycarbonyldihydrosanguinarine	eomecon	[25]
70		I-ⅲ	6-acetoxydihydrosanguinarine	eomecon	[25]
71		I-ⅲ	6-propyldihydrosanguinarine	eomecon	[25]
72		I-ⅲ	6-acetyldihydrosanguinarine	eomecon	[25]
73		I-ⅲ	6-cyanodihydrosanguinarine	eomecon	[25][40]
74		I-ⅲ	6-acetoxymethyldihydrosanguinarine	eomecon,macleaya	[25]
75		I-ⅲ	6-propionylsanguinarine	eomecon	[25]
76		I-ⅲ	6-ethoxycarbonyldihydrosanguinarine	eomecon	[25]
77		I-ⅲ	maclekarpine E	eomecon	[25][46]
78		I-ⅲ	6-propoxycarbonyldihydrosanguinarine	eomecon,macleaya	[25]
79		I-ⅲ	6-carboxymethyldihydrosanguinarine	eomecon	[25][42]
80		I-ⅲ	6-(2′-hydroxyethyl)-dihydrosanguinarine	eomecon,macleaya	[25]
81		I-ⅲ	ethyl 2′-(5,6-dihydrosanguinarine-6-yl) acetate	eomecon	[25]
82		I-ⅲ	6-(1′-hydroxyethyl)-dihydrosanguinarine	eomecon	[25]
83		I-ⅲ	6-(1′,2′-dihydroxyethyl)-dihydrosanguinarine	eomecon	[25]
84		I-ⅲ	6-(4′-hydroxy-3′,5′-dimethoxy)-styryldihydrosanguinarine	eomecon	[25]
85		I-ⅲ	6-methoxyl-10-hydroxydihydrosanguinarine	eomecon	[25]
86		I-ⅲ	oxychelerythrine	eomecon	[25][44]
87		I-ⅲ	6-glu-dihydrochelerythrine	eomecon,macleaya	[25]
88		I-ⅲ	6-hydroxydihydrochelerythrine	eomecon	[25][46]
89		I-ⅲ	6-hydroxymethyldihydrochelerythrine	eomecon,macleaya	[25]
90		I-ⅲ	6-methoxycarbonyldihydrochelerythrine	eomecon	[25]
91		I-ⅲ	6-hydroxyethydihydrochelerythrine	eomecon	[25]
92		I-ⅲ	6-acetoxydihydrochelerythrine	eomecon	[25]
93		I-ⅲ	6-ethoxycarbonyldihydrochelerythrine	eomecon	[25]
94		I-ⅲ	6-acetyl nordihydrochelerythrine	eomecon	[25]
95		I-ⅲ	6-cyanodihydrochelerythrine	eomecon	[25][41]
96		I-ⅲ	6-propionyloxydihydrochelerythrine	eomecon,macleaya	[25]
97		I-ⅲ	6-butyryldihydrochelerythrine	eomecon	[25]
98		I-ⅲ	6-pentanoyldihydrochelerythrine	eomecon	[25]
99		I-ⅲ	bocconoline	eomecon	[25][54]
100		I-ⅲ	6-carboxymethyldihydrochelerythrine	eomecon,macleaya	[25]
101		I-ⅲ	6-(3′-hydroxypropyl)-dihydrochelerythrine	eomecon	[25]
102		I-ⅲ	6-(1′-hydroxyethyl)-dihydrochelerythrine	eomecon	[25][47]
103		I-ⅲ	6-(2′-hydroxycyclopentyl)-dihydrochelerythrine	eomecon,macleaya	[25]
104		I-ⅲ	6-(2′-hydroxypropyl)-dihydrochelerythrine	eomecon	[25]
105		I-ⅲ	6-(1′-hydroxypropyl)-dihydrochelerythrine	eomecon	[25]
106		I-ⅲ	6-(2′-hydroxyphenyl)-ethenyldihydrochelerythrine	eomecon	[25]
107		I-ⅲ	6-(1′-hydroxy-2′-oxopropyl)-dihydrochelerythrine	eomecon	[25]
108		I-ⅲ	6-(4′-hydroxy-3′-methoxy)-styryldihydrochelerythrine	eomecon	[25]
109		I-ⅲ	6-(4′-hydroxy-3′,5′-dimethoxy)-styryldihydrochelerythrine	eomecon	[25]
110		I-ⅲ	7,8-didemethylchelerythrine	eomecon	[25]
111		Ⅰ-ⅳ	(±)-macleayins A	eomecon	[25]
112		Ⅰ-ⅳ	(+)-macleayin G	eomecon	[25]
113		Ⅰ-ⅳ	(±)-macleayins B	eomecon	[25]
114		Ⅰ-ⅳ	(±)-bocconarborine A	eomecon	[25]
115		Ⅰ-ⅳ	sanguinarine-methylene-chelerythrine	eomecon	[25]
116		Ⅰ-ⅳ	chelerythrine-methylene-chelerythrine	eomecon	[25]
117		I-ⅲ	( l'E) -6- ( 3″-methoxy-4″-hydroxyphenyl) ethenyldihy drosanguinarine	eomecon	[27][47]
118		Ⅰ-ⅱ	11-methoxychelerythrine	eomecon,macleaya	[30]
119		I-ⅲ	demethylsanguinarine	corydalis	[30][47]
120		I-ⅲ	ambidalmine A（a）	corydalis,macleaya	[31]
121		I-ⅲ	ambidalmine A（b）	corydalis	[31]
122		I-ⅲ	ambidalmine B（a）	corydalis	[31]
123		I-ⅲ	ambidalmine B（b）	corydalis	[31]
124		I-ⅲ	ambidalmine C	corydalis	[31]
125		I-ⅲ	ambidalmine D	corydalis	[31]
126		I-ⅲ	ambidalmine E	corydalis	[31]
127		Ⅰ-ⅳ	ambidimerine F (a)	corydalis	[31]
128		Ⅰ-ⅳ	ambidimerine F（b）	corydalis	[31]
129		Ⅰ-ⅳ	ambidimerine F (c)	corydalis	[31]
130		Ⅰ-ⅰ	ambiguanine A	corydalis	[31]
131		Ⅰ-ⅰ	ambiguanine B	corydalis	[31]
132		Ⅰ-ⅰ	ambiguanine C	corydalis	[31]
133		Ⅰ-ⅰ	ambiguanine D	corydalis	[31]
134		Ⅰ-ⅰ	ambiguanine E	corydalis	[31]
135		Ⅰ-ⅰ	ambiguanine F	corydalis	[31]
136		Ⅰ-ⅰ	ambiguanine G	corydalis	[31]
137		I-ⅲ	ethoxysanguinarine	corydalis	[39]
138		I-ⅲ	6-ethoxysanguinarine	macleaya	[39]
139		I-ⅲ	pancorine	macleaya	[39]
140		I-ⅲ	6α-isobutyryldihydrosanguinarine	macleaya	[39]
141		I-ⅲ	maclekarpine A	macleaya	[39]
142		I-ⅲ	maclekarpine B	macleaya	[39]
143		I-ⅲ	maclekarpine C	macleaya	[39]
144		I-ⅲ	maclekarpine D	macleaya	[39]
145		Ⅰ-ⅳ	(±)-bocconarborines A	macleaya	[39]
146		Ⅰ-ⅳ	(±)-bocconarborines B	macleaya	[39]
147		I-ⅲ	8-demethyldihydrochelerythrine	macleaya	[40]
148		Ⅰ-ⅱ	8-demethylchelerythrine	macleaya	[40]
149		I-ⅲ	norchelerythrine	macleaya	[41]
150		Ⅰ-ⅳ	(+)-macleayin A	macleaya	[42]
151		Ⅰ-ⅳ	(-)-macleayin A	macleaya	[42]
152		Ⅰ-ⅳ	(+)-macleayin C	macleaya	[42]
153		Ⅰ-ⅳ	(-)-macleayin C	macleaya	[42]
154		I-ⅲ	6-cyanodihydrochelilutine	macleaya	[43]
155		I-ⅲ	6-methoxynorchelerythrine	macleaya	[43]
156		Ⅰ-ⅳ	(+)-macleayin B	macleaya	[44]
157		Ⅰ-ⅳ	(-)-macleayin B	macleaya	[44]
158		Ⅰ-ⅳ	(+)-macleayin F	macleaya	[44]
159		Ⅰ-ⅳ	(-)-macleayin F	macleaya	[44]
160		Ⅰ-ⅳ	(+)-macleayin G	macleaya	[44]
161		Ⅰ-ⅳ	(-)-macleayin G	macleaya	[44]
162		Ⅰ-ⅳ	(+)-macleayin H	macleaya	[44]
163		Ⅰ-ⅳ	(-)-macleayin H	macleaya	[44]
164		I-ⅲ	(+)-macleayin D	macleaya	[44]
165		I-ⅲ	(-)-macleayin D	macleaya	[44]
166		I-ⅲ	(+)-macleayin E	macleaya	[44]
167		I-ⅲ	(-)-macleayin E	macleaya	[44]
168		I-ⅲ	o-methylzanthoxyline	macleaya	[46]
169		I-ⅲ	6-ethoxysanguinarine	macleaya	[47]
170		I-ⅲ	7-carbonyl-8-methoxy-5-methyl-2,3 ( methylenedioxy ) -benzo [ C ] phenanthridine	macleaya	[47]
171		I-ⅲ	(5'R)-3'-methyl-2'(5'H)-furanone-(5'→6)-(6R)-dihydrosanguinarine	macleaya	[47]
172		I-ⅲ	6-butoxydihydrochelerythrine	macleaya	[47]
173		Ⅰ-ⅳ	bis-[6-(5,6-di-hydrocheleryrhrinyl)]ether	macleaya	[47]
174		I-ⅲ	2'6'-Epo-xy-1',2'α,3β,4'α,5'α-pentahydroxy)hexane-(1'→6）-（6S))-dihydrosanguinarine	macleaya	[47]
175		I-ⅲ	(5'R)-3'-Methyl-2'(5'H)-furanone-(5'→6)-(6S)-dihydrosanguinarine	macleaya	[47]
176		I-ⅲ	(5'R)-3'-Methyl-2'(5'H)-furanone-(5'→6)-(6S)-dihydrochelerythrine	macleaya	[47]
177		I-ⅲ	(S）-8-hydroxydihydrosanguinarine	macleaya	[53]
178		I-ⅲ	6-acetonyl sanguinarine	dactylicapnos	[53]
179		I-ⅲ	11-o-methyldihydrochelerythrine	dactylicapnos	[54]
180		I-ⅲ	angoline ((±)-6-methoxydihydro-chelerythrine)	macleaya	[54]
181		I-ⅲ	12-methoxydihydrochelerythrine	macleaya	[54]
182		I-ⅲ	6, 12-dimethoxydihydrocheleritrine	macleaya	[54]
183		I-ⅲ	8-hydroxydihydrochelerythrine	macleaya	[54]
184		I-ⅲ	6-butoxydihydrochelerythrine	macleaya	[54]
185		I-ⅲ	8-methoxydihydrosanguinarine	macleaya	[54]
186		I-ⅲ	6-methoxydihydrochelirubine	macleaya	[54]
187		Ⅰ-ⅱ	6-ethoxychelerythrine	macleaya	[54]
188		I-ⅲ	12-methoxynorchelerythrine	macleaya	[54]
189		I-ⅲ	6 α-isobutanonyldihydrochelerythrine	macleaya	[54]
190		I-ⅲ	6 α-isobutanonyldihydrosanguinarine	macleaya	[54]
191		I-ⅲ	6-(1'-hydroxyethyl)-dihydrochelerythrine	macleaya	[54]
192		I-ⅲ	R-6-((R)-1-hydroxyethyl)-dihydrochelerythrie	macleaya	[54]
193		I-ⅲ	dihydromacarpine	macleaya	[54]
194	Ⅱ	Ⅱ-ⅰ	dihydrocoptisine	chelidonium,corydalis	[10][30]
195		Ⅱ-ⅱ	stylopine	chelidonium,dactylicapnos	[10][53]
196		Ⅱ-ⅰ	berberine	chelidonium,corydalis,meconopsis,hylomecon,macleaya	[10][14][32][37][39]
197		Ⅱ-ⅰ	(S)-N-ethylstylopine	chelidonium	[10]
198		Ⅱ-ⅱ	tetrahydrocoptisine	chelidonium,corydalis,hylomecon	[11][22][37]
199		Ⅱ-ⅰ	coptisine	chelidonium,corydalis,meconopsis,hylomecon,hypecoum,macleaya	[11][14][34][37][38][39]
200		Ⅱ-ⅰ	corysamine	chelidonium,corydalis,meconopsis,macleaya	[11][21][34][39]
201		Ⅱ-ⅱ	8-oxocoptisine	chelidonium,corydalis	[12][14]
202		Ⅱ-ⅰ	worenine	chelidonium,corydalis	[12][14]
203		Ⅱ-ⅱ	scoulerine	chelidonium,corydalis,macleaya	[12][21][44]
204		Ⅱ-ⅰ	columbamine	chelidonium,corydalis,macleaya,dactylicapnos	[12][21][44][51]
205		Ⅱ-ⅱ	canadine(tetrahydroberberine)	chelidonium,corydalis,hylomecon,macleaya	[12][13][37][40]
206		Ⅱ-ⅰ	cehydrocorydaline	corydalis,macleaya	[13][41]
207		Ⅱ-ⅰ	palmatine	corydalis,meconopsis,dactylicapnos	[13][34][51]
208		Ⅱ-ⅰ	corydayanine	corydalis	[13]
209		Ⅱ-ⅰ	yanhusuine	corydalis	[13]
210		Ⅱ-ⅱ	corydaline	corydalis,dactylicapnos	[13][53]
211		Ⅱ-ⅰ	jatrorrhizine	corydalis,macleaya,dactylicapnos	[13][44][51]
212		Ⅱ-ⅰ	berberrubine	corydalis,macleaya	[13][39]
213		Ⅱ-ⅱ	tetrahydrocolumbamine	corydalis,dactylicapnos	[13][53]
214		Ⅱ-ⅰ	epiberberine	corydalis	[13]
215		Ⅱ-ⅱ	isocorypalmine	corydalis,macleaya,dicranostigma,dactylicapnos	[13][44][49][52]
216		Ⅱ-ⅰ	dehydrocorybulbine	corydalis	[14]
217		Ⅱ-ⅱ	demethylcorydalmine	corydalis,dactylicapnos	[14][53]
218		Ⅱ-ⅰ	13-methylpalmatrubine	corydalis	[14]
219		Ⅱ-ⅱ	d,l-tetrahydropalmatine	corydalis,dactylicapnos	[14][53]
220		Ⅱ-ⅰ	13-methoxyberberine	corydalis	[14]
221		Ⅱ-ⅰ	N-methylcanadine	corydalis,macleaya	[14][45]
222		Ⅱ-ⅱ	yuanhunine	corydalis	[14]
223		Ⅱ-ⅱ	corybulbine	corydalis	[14]
224		Ⅱ-ⅱ	corydalmine	corydalis	[14]
225		Ⅱ-ⅱ	isocorybulbine	corydalis	[14]
226		Ⅱ-ⅰ	stepharanine	corydalis	[14]
227		Ⅱ-ⅱ	tetrahydrojatrorrhizine	corydalis	[14]
228		Ⅱ-ⅰ	demethyleneberberine	corydalis	[14]
229		Ⅱ-ⅰ	dehydroyanhunine；5,6-dihydro-10-hydroxy-2,3,9-trimethoxy-13-methyldibenzo［a,g］quinolizinium	corydalis	[14]
230		Ⅱ-ⅱ	8-trichloromethyl-7,8-dihydrocoptisine	corydalis	[14]
231		Ⅱ-ⅰ	N-methyl-tetrahydropalmatine	corydalis	[14]
232		Ⅱ-ⅱ	sinactine	corydalis	[15]
233		Ⅱ-ⅱ	cavidine	corydalis	[14]
234		Ⅱ-ⅰ	dehydrocavidine	corydalis	[14]
235		Ⅱ-ⅱ	(-) -corypalmine	corydalis	[17]
236		Ⅱ-ⅱ	dihydropalmatine	corydalis	[19]
237		Ⅱ-ⅰ	dehydrocheilanthifoline	corydalis,macleaya	[21][44]
238		Ⅱ-ⅱ	tetrahydrcorysamine	corydalis	[21]
239		Ⅱ-ⅱ	cheilanthifoline	corydalis,meconopsis,macleaya	[21][34][40]
240		Ⅱ-ⅱ	dihydroberberine	corydalis	[29]
241		Ⅱ-ⅱ	13β一hydroxystylopine	corydalis	[30]
242		Ⅱ-ⅱ	bulbophylline	corydalis	[30]
243		Ⅱ-ⅱ	cavidilinine	corydalis,macleaya	[30][46]
244		Ⅱ-ⅰ	dehydrocoptisine	corydalis	[30]
245		Ⅱ-ⅱ	apocavidine	corydalis	[30]
246		Ⅱ-ⅱ	mesotetrahydrocorysamine	corydalis	[30]
247		Ⅱ-ⅱ	13-methyltetrahydroberberine	corydalis	[30]
248		Ⅱ-ⅱ	tetrahydropalmatrubine	corydalis	[30]
249		Ⅱ-ⅱ	sinactine	corydalis	[30]
250		Ⅱ-ⅱ	3-methoxy-2,9,10-trihydroxytetrahydroprotoberberine	corydalis	[30]
251		Ⅱ-ⅱ	cheilanthifoline	corydalis	[30]
252		Ⅱ-ⅰ	dehydroapocavidine	corydalis	[30]
253		Ⅱ-ⅰ	dehydroisoapocavidine	corydalis	[30]
254		Ⅱ-ⅰ	groenlandicine	corydalis	[30]
255		Ⅱ-ⅰ	dehydrocheilanthifoline	corydalis	[30]
256		Ⅱ-ⅱ	1-nitroapocavidine	corydalis	[30]
257		Ⅱ-ⅱ	4-nitroisoapocavidine	corydalis	[30]
258		Ⅱ-ⅱ	(-)-2,9-dihydroxyl-3,11-dimethoxy-1,10-dinitrotetrahydroprotoberberine	corydalis	[30]
259		Ⅱ-ⅰ	corynoxidine	corydalis	[30]
260		Ⅱ-ⅰ	dehydrodiscretamine	corydalis	[30]
261		Ⅱ-ⅰ	eorysamine	corydalis,macleaya	[30][44]
262		Ⅱ-ⅱ	( 8R, 13R, 14R ) -8-methoxycarbonyl methyl coptisine	corydalis	[30]
263		Ⅱ-ⅱ	( 13R, 14R ) -13-hydroxy-13-methyl-8-oxotetrahydroepiberberine	corydalis	[30]
264		Ⅱ-ⅱ	tomentelline F	corydalis	[30]
265		Ⅱ-ⅱ	isotomentelline F	corydalis	[30]
266		Ⅱ-ⅰ	dehydrocorydaline	corydalis	[31]
267		Ⅱ-ⅰ	(-)-2,9-dihydroxyl-3,11-dimethoxy-1,10-dinitrotetrahydroprotoberberine（a）	corydalis	[31]
268		Ⅱ-ⅱ	(+)-4-nitroisoapocavidine	corydalis	[31]
269		Ⅱ-ⅱ	impatien B	corydalis	[31]
270		Ⅱ-ⅱ	impatien C	corydalis	[31]
271		Ⅱ-ⅰ	rupestrines A	corydalis	[31]
272		Ⅱ-ⅰ	rupestrines B	corydalis	[31]
273		Ⅱ-ⅰ	rupestrines C	corydalis	[31]
274		Ⅱ-ⅰ	rupestrines D	corydalis	[31]
275		Ⅱ-ⅱ	8,13-dioxo-14-hydroxytetrahydropalmatine	corydalis	[31]
276		Ⅱ-ⅰ	alborine	meconopsis	[32]
277		Ⅱ-ⅱ	(-)-mecambridine	meconopsis	[33]
278		Ⅱ-ⅱ	(-)-o-methylmecambridine	meconopsis	[33]
279		Ⅱ-ⅱ	karachine	meconopsis	[33]
280		Ⅱ-ⅱ	valachine	meconopsis	[33]
281		Ⅱ-ⅰ	mequinine	meconopsis	[34]
282		Ⅱ-ⅰ	phellodendrine	macleaya	[41]
283		Ⅱ-ⅰ	dehydrocorytenchine	macleaya	[44]
285		Ⅱ-ⅱ	tetrahydropalmattubine	macleaya	[44]
286		Ⅱ-ⅱ	corytenchine	macleaya	[44]
286		Ⅱ-ⅰ	1-methoxyberberine	dactylicapnos	[51]
287		Ⅱ-ⅱ	(±)-apocavidine	dactylicapnos	[53]
288		Ⅱ-ⅱ	isoapocavidine	dactylicapnos	[53]
289		Ⅱ-ⅱ	(±)-cheilanthifoline	dactylicapnos	[53]
290		Ⅱ-ⅰ	haitinosporine	dactylicapnos	[53]
291		Ⅱ-ⅱ	zijinlonggine	dactylicapnos	[53]
292		Ⅱ-ⅰ	(-)-cis-N-methylstylopium chloride	dactylicapnos	[53]
293		Ⅱ-ⅰ	1-methoxyberberinium chloride	dactylicapnos	[53]
294		Ⅱ-ⅰ	1-methoxylberberium chloride	dactylicapnos	[53]
295		Ⅱ-ⅰ	hendersine H	corydalis	[55]
296		Ⅱ-ⅰ	hendersine G	corydalis	[57]
297		Ⅱ-ⅰ	(-)-trans-isocorypalmine N-oxide	corydalis	[58]
298		Ⅱ-ⅰ	epicorynoxidine	corydalis	[58]
299		Ⅱ-ⅰ	tomentellaine A	corydalis	[58]
300	Ⅲ	Ⅲ-ⅰ	magnoflorine	chelidonium,corydalis,meconopsis,dicranostigma,dactylicapnos	[11][30][34][49][53]
301		Ⅲ-ⅰ	corydine	chelidonium,corydalis,dicranostigma,dactylicapnos	[13][15][49][53]
302		Ⅲ-ⅰ	isocorydine	chelidonium,corydalis,dicranostigma,dactylicapnos	[13][21][49][51]
303		Ⅲ-ⅰ	menisperine	chelidonium,corydalis,dicranostigma	[13][16][49]
304		Ⅲ-ⅰ	glaucine	corydalis,dicranostigma,dactylicapnos	[14][49][53]
305		Ⅲ-ⅰ	oxoglaucine	corydalis	[14][21]
306		Ⅲ-ⅰ	d-glaucine	corydalis	[14]
307		Ⅲ-ⅰ	corunine	corydalis	[14]
308		Ⅲ-ⅰ	7-formyldidehydroglaucine	corydalis,dactylicapnos	[14][52]
309		Ⅲ-ⅰ	didehydroglaucine	corydalis	[14]
310		Ⅲ-ⅰ	nantenine	corydalis,dactylicapnos	[14][52]
311		Ⅲ-ⅰ	O-methylbulbocapnine	corydalis	[14]
312		Ⅲ-ⅰ	dehydroglaucine	corydalis,dactylicapnos	[14][52]
313		Ⅲ-ⅰ	pontevedrine	corydalis	[14]
314		Ⅲ-ⅰ	N-methyllaurotetanine	corydalis	[14]
315		Ⅲ-ⅰ	pulbocapnine	corydalis	[14]
316		Ⅲ-ⅰ	norglaucine	corydalis	[14]
317		Ⅲ-ⅰ	oxoglaucidaline	corydalis	[14]
318		Ⅲ-ⅰ	isoboldine	corydalis	[14][21][22]
319		Ⅲ-ⅰ	dehydronantenine	corydalis	[14]
320		Ⅲ-ⅰ	thaliporphine	corydalis	[14]
321		Ⅲ-ⅰ	lirioferine	corydalis	[14]
322		Ⅲ-ⅰ	nordelporphine	corydalis	[14]
323		Ⅲ-ⅰ	(6S,6a S,M)-isocorydine	corydalis	[16]
324		Ⅲ-ⅰ	bulbocapnine	corydalis	[16][17][20]
325		Ⅲ-ⅰ	boldine	corydalis	[21]
326		Ⅲ-ⅰ	corytuberine	corydalis,meconopsis,dicranostigma,dactylicapnos	[21][34][49][53]
327		Ⅲ-ⅰ	isobokline	corydalis	[21]
328		Ⅲ-ⅰ	izoteolin	corydalis	[21]
329		Ⅲ-ⅰ	d-isoviologenine	corydalis	[22]
330		Ⅲ-ⅰ	saxicolaline A	corydalis	[30]
331		Ⅲ-ⅰ	suaveoline	corydalis	[30]
332		Ⅲ-ⅰ	bracteoline	corydalis	[30]
333		Ⅲ-ⅰ	liriotulipiferine	corydalis	[30]
334		Ⅲ-ⅰ	8-hydroxy-9-methoxy-11-nitro-lirinidine	corydalis	[30]
335		Ⅲ-ⅰ	ethyl glausuccinate	corydalis	[31]
336		Ⅲ-ⅰ	corydaturtschine A	corydalis	[31]
337		Ⅲ-ⅰ	corydaturtschine B	corydalis	[31]
338		Ⅲ-ⅱ	(-)-pronuciferine	meconopsis	[34]
339		Ⅲ-ⅰ	(+)-mecambroline	meconopsis	[34]
340		Ⅲ-ⅱ	mecambrine	meconopsis	[34]
341		Ⅲ-ⅱ	glaziovine	meconopsis	[34]
342		Ⅲ-ⅱ	(+)-des-N-methylcryprochine	meconopsis	[34]
343		Ⅲ-ⅰ	roemeroline	meconopsis	[34]
344		Ⅲ-ⅱ	8,9-dihydroprooxocryptochine	meconopsis	[34]
345		Ⅲ-ⅰ	（+)-roemerine	meconopsis	[34]
346		Ⅲ-ⅱ	(-)-N-methylcrotonosine	meconopsis	[34]
347		Ⅲ-ⅰ	protobicuculline	meconopsis	[35]
348		Ⅲ-ⅰ	(+) -roemerine	meconopsis	[36]
349		Ⅲ-ⅰ	d-isocorydine	macleaya	[48]
350		Ⅲ-ⅲ	isocorydione	dicranostigma	[49]
351		Ⅲ-ⅰ	dicranostigmine	dicranostigma	[50]
352		Ⅲ-ⅰ	d-isocorydine-β-N-oxide	dactylicapnos	[52]
353		Ⅲ-ⅰ	(6S,6aS,N)-(+)-corydine-N-α-oxide	dactylicapnos	[52]
354		Ⅲ-ⅰ	dicentrine	dactylicapnos	[52]
355		Ⅲ-ⅰ	7-hydroxy-dehydroglaucine	dactylicapnos,corydalis	[53][58]
356		Ⅲ-ⅰ	N-methylisocorydine	dactylicapnos	[53]
357		Ⅲ-ⅰ	d-corydine-β-N-oxide	dactylicapnos	[53]
358		Ⅲ-ⅰ	d-corydine-α-N-oxide	dactylicapnos	[53]
359		Ⅲ-ⅰ	(6S,6aS,N)-(+)-corydine-N-β-oxide	dactylicapnos	[53]
360		Ⅲ-ⅲ	demethylsonodione	dactylicapnos	[53]
361		Ⅲ-ⅳ	dactylidine	dactylicapnos	[53]
362	Ⅳ	Ⅳ-ⅰ	papaverine	papaver,corydalis,macleaya	[9][16][54]
363		Ⅳ-ⅰ	tetrahydroprotopapaverine	corydalis	[14]
364		Ⅳ-ⅰ	taxilamine	corydalis	[14]
365		Ⅳ-ⅰ	epi-α-decumbensine	corydalis	[16]
366		Ⅳ-ⅰ	decumbensine	corydalis	[16]
367		Ⅳ-ⅰ	codamine	corydalis	[16]
368		Ⅳ-ⅰ	armepavine	corydalis	[16]
369		Ⅳ-ⅰ	decumbenine B	corydalis	[16]
370		Ⅳ-ⅰ	epi-coryximine	corydalis,hypecoum	[16][38]
371		Ⅳ-ⅰ	yuziphine	corydalis	[21]
372		Ⅳ-ⅰ	noryuziphine	corydalis	[21]
373		Ⅳ-ⅰ	N-methylcoclaurine	corydalis	[21]
374		Ⅳ-ⅰ	dl-coclaurine	corydalis	[22]
375		Ⅳ-ⅰ	7-isoquinoline	corydalis	[30]
376		Ⅳ-ⅰ	dubiamine	corydalis	[30]
377		Ⅳ-ⅰ	hendersine B methyl ester	corydalis	[30]
378		Ⅳ-ⅰ	hendersine B	corydalis,hypecoum	[30][38]
379		Ⅳ-ⅰ	tomentelline A	corydalis	[30]
380		Ⅳ-ⅰ	tomentelline B	corydalis	[30]
381		Ⅳ-ⅰ	tomentelline C	corydalis	[30]
382		Ⅳ-ⅰ	tomentelline D	corydalis	[30]
383		Ⅳ-ⅰ	6,7-methylenedioxy-2- ( 6-acetyl-2,3-methylenedioxybenzyl ) -1 ( 2H ) -isoquinoline	corydalis	[30]
384		Ⅳ-ⅰ	coryternatines A	corydalis	[31]
385		Ⅳ-ⅰ	coryternatines B	corydalis	[31]
386		Ⅳ-ⅰ	coryternatines C	corydalis	[31]
387		Ⅳ-ⅰ	（1R）（-4-hydroxybenzyl）-7-hydroxyl-8-o-β-D-glucopyranosyl-1,2,4-tetrahydroisoquinoline	corydalis	[31]
388		Ⅳ-ⅰ	corydedine	corydalis	[31]
389		Ⅳ-ⅰ	mucroniferanine A	corydalis	[31]
390		Ⅳ-ⅰ	corydamine acid	hypecoum	[38]
391		Ⅳ-ⅰ	corydamine	hypecoum	[38]
392		Ⅳ-ⅰ	leptopine	hypecoum	[38]
393		Ⅳ-ⅰ	leptopinine	hypecoum	[38]
394		Ⅳ-ⅰ	leptopidine	hypecoum	[38]
395		Ⅳ-ⅰ	(R)-magnocurarine	dactylicapnos	[52]
396		Ⅳ-ⅰ	（+）hendersine A	corydalis	[31]
397		Ⅳ-ⅰ	（-）hendersine A	corydalis	[31]
398		Ⅳ-ⅱ	Fumaricine	corydalis	[14]
399		Ⅳ-ⅱ	(13S,14S)-tomentelline E	corydalis	[30]
400		Ⅳ-ⅱ	hendersines C	corydalis	[31]
401		Ⅳ-ⅱ	hendersines D	corydalis	[31]
402		Ⅳ-ⅱ	hendersines E	corydalis	[31]
403		Ⅳ-ⅱ	hendersines F	corydalis	[31]
404		Ⅳ-ⅱ	macleayine	macleaya	[44]
405		Ⅳ-ⅱ	hendersine C	corydalis	[56]
406		Ⅳ-ⅱ	hendersine D	corydalis	[56]
407		Ⅳ-ⅱ	hendersine E	corydalis	[56]
408		Ⅳ-ⅱ	hendersine F	corydalis	[56]
409	Ⅴ	Ⅴ-ⅰ	narcotin	papaver,corydalis	[9][21]
410		Ⅴ-ⅰ	bicuculline	corydalis,dactylicapnos	[13][53]
411		Ⅴ-ⅰ	corlumidine	corydalis	[16]
412		Ⅴ-ⅰ	egenine	corydalis	[16]
413		Ⅴ-ⅰ	decumbenine C	corydalis	[16]
414		Ⅴ-ⅰ	(+) -egenine decumbenine	corydalis	[17]
415		Ⅴ-ⅰ	(+)-corlumidine	corydalis	[18]
416		Ⅴ-ⅰ	capnoidine	corydalis	[19]
417		Ⅴ-ⅰ	hydrastine	corydalis	[21]
418		Ⅴ-ⅰ	adlumidine	corydalis	[30]
419		Ⅴ-ⅱ	bicucullinine	corydalis	[30]
420		Ⅴ-ⅰ	（9S,7′S）tomentelline A	corydalis	[31]
421		Ⅴ-ⅰ	（9S,7′R）tomentelline A	corydalis	[31]
422		Ⅴ-ⅰ	tomentelline B	corydalis	[31]
423		Ⅴ-ⅰ	egenine-α-N-oxide	corydalis	[31]
424		Ⅴ-ⅰ	egenine-β-N-oxide	corydalis	[31]
425		Ⅴ-ⅰ	7′-o-ethylegenine-α-N-oxide	corydalis	[31]
426		Ⅴ-ⅰ	7′-o-ethylegenine-β-N-oxide	corydalis	[31]
427		Ⅴ-ⅰ	mucroniferanine B	corydalis	[31]
428		Ⅴ-ⅰ	mucroniferanine C	corydalis	[31]
429		Ⅴ-ⅰ	mucroniferanine D	corydalis	[31]
430		Ⅴ-ⅰ	mucroniferanine E	corydalis	[31]
431		Ⅴ-ⅰ	mucroniferanine F	corydalis	[31]
432		Ⅴ-ⅰ	mucroniferanine G	corydalis	[31]
433		Ⅴ-ⅰ	torulosine	hypecoum	[38]
434		Ⅴ-ⅰ	N-methyldemethyltorulosine	hypecoum,dactylicapnos	[38][53]
435		Ⅴ-ⅰ	(±）-α-hydrastine	dactylicapnos	[53]
436		Ⅴ-ⅰ	(±）-β-hydrastine	dactylicapnos	[53]
437		Ⅴ-ⅰ	torulosinine	dactylicapnos	[53]
438		Ⅴ-ⅰ	dactylicapnosinine	dactylicapnos	[53]
439		Ⅴ-ⅱ	leonticine	corydalis	[14]
440		Ⅴ-ⅱ	N-methylhydrasteine methy ester	dactylicapnos	[53]
441		Ⅴ-ⅱ	N-methylhydrasteine	dactylicapnos	[53]
442		Ⅴ-ⅱ	flumaridine	dactylicapnos	[53]
443		Ⅴ-ⅱ	N-methylhydrasteine hydroxy lactam	dactylicapnos	[53]
444		Ⅴ-ⅱ	oxocoryrytine	dactylicapnos	[53]
445		Ⅴ-ⅲ	dactylicapnosine	dactylicapnos	[53]
446	Ⅵ		noroxyhydrastine	chelidonium,corydalis	[10][58]
447			hydroxyhydrastine	corydalis	[16]
448			3,4-dehydroscutellarinine	corydalis	[16]
449			hydrohydrastinine	corydalis	[16]
450			bitetrahydroisoquinoline	corydalis	[16]
451			isoquinolinium A	corydalis	[16]
452			isoquinolinium B	corydalis	[16]
453			6,7-dimethoxyquinoline	corydalis	[29]
454			2,4-dimethoxyquinoline	corydalis	[29][55]
455			corypalline	corydalis	[30]
456			doryanine	corydalis	[30]
457			hydrastinin	corydalis	[30]
458			6,7-dimethoxy-3,4-dihydro-2H-isoquinoline	corydalis	[30]
459			hydrastinine	corydalis	[30]
460			6,7-methylenedioxy-1 ( 2H ) -isoquinoline	corydalis	[30]
461			1,1-dimethyl-6-methoxy-7-hydroxyl-1,2,3,4-tetrahydroisoquinoline	corydalis	[31]
462			N-methylcorydaldine	hypecoum	[38]
463			oxohydrastinine	hypecoum	[38]
464			hydrastinine chloride	dactylicapnos	[53]
465			hendersine I	corydalis	[55]
466	Ⅶ		protopine	papaver,chelidonium,corydalis,eomecon,meconopsis,hylomecon,hypecoum,macleaya,dicranostigma,dactylicapnos	[8][11][14][26][32][37][38][39][49][51]
467			allocryptopine	chelidonium,eomecon,corydalis,meconopsis,hylomecon,macleaya,dicranostigma,dactylicapnos,papaver	[11][28][30][34][37][39][49][51][59]
468			cryptopine	chelidonium,corydalis,meconopsis,hylomecon,hypecoum,macleaya,dicranostigma	[11][14][34][37][38][48][49]
469			muramine	corydalis	[16]
470			corycavine	corydalis	[21]
471			protopinium	hypecoum	[38]
472			protopine N-oxide	macleaya	[44]
473			pseudoprotopine	dactylicapnos	[51]
474			hunnemanine	dactylicapnos	[53]
475	Ⅷ		morphine	papaver	[9]
476			codeine	papaver	[9]
477			thebaine	papaver	[9]
478			sinoacutine	dicranostigma	[49]
479			(-)-salutaridine	corydalis	[30]
480			pallidine	corydalis	[30]
481			（-)-flavinantine	meconopsis	[34]
482			o-methylflavinantine	meconopsis	[34]
483			meconoquintupline	meconopsis	[34]
484			amurine	meconopsis	[34]
485			sinomenine	dactylicapnos,papaver	[51][59]
486			pallidine	dactylicapnos	[52]
487			(-)-8,14-dihydroflavinantine	papaver	[59]
488	Ⅸ	Ⅸ-ⅰ	oxyacanthine	corydalis	[30]
489		Ⅸ-ⅰ	decumbendine	corydalis	[31]
490		Ⅸ-ⅰ	(+)-amuronine	papaver	[59]
491		Ⅸ-ⅰ	(-)-dihydroamuronine	papaver	[59]
492		Ⅸ-ⅰ	amurensininemethohydroxide	meconopsis	[34]
493		Ⅸ-ⅰ	N-oxideamurensinineA	meconopsis	[34]
494		Ⅸ-ⅰ	N-oxideamurensinineB	meconopsis	[34]
495		Ⅸ-ⅰ	(-)-reframoline	meconopsis	[34]
496		Ⅸ-ⅰ	amuensinine	meconopsis	[34]
497		Ⅸ-ⅰ	(-)-amurensinine N-oxide A	papaver	[59]
498		Ⅸ-ⅰ	(+)-amurensinine N-oxide B	papaver	[59]
499		Ⅸ-ⅱ	rhoeadine	chelidonium,corydalis,meconopsis,macleaya	[13][21][34][54]
500		Ⅸ-ⅱ	papaverrubineD	meconopsis	[34]
501		Ⅸ-ⅱ	isorhoeadine	meconopsis	[34]
502		Ⅸ-ⅱ	papaverrubineE	meconopsis	[34]
503		Ⅸ-ⅱ	papaverrubine A	meconopsis	[34]
504		Ⅸ-ⅱ	papaverrubineC	meconopsis	[34]
505		Ⅸ-ⅲ	N,N-dimethyl-N'-methyl-diphenyl-one	corydalis	[14]
506		Ⅸ-ⅲ	N,N-dimethyl-N',N',-dimethyl-diphenyl-one	corydalis	[14]
507		Ⅸ-ⅲ	coryphcnanthrinc	corydalis	[14]
508		Ⅸ-ⅲ	N-trans-feruloyltyramine	corydalis,dactylicapnos	[21][53]
509		Ⅸ-ⅲ	N-trans-p-coumaroyltyramine	corydalis	[21]
510		Ⅸ-ⅲ	N-tran-feruloyltyramine	corydalis	[22]
511		Ⅸ-ⅲ	feruloylagmatine	corydalis	[30]
512		Ⅸ-ⅲ	croamide	corydalis	[30]
513		Ⅸ-ⅲ	cannabisin D	corydalis	[30]
514		Ⅸ-ⅲ	1,2-Dihydro-6,8-dimethoxy-7-hydroxy-1- ( 3,5-dimethoxy-4-hydroxyphenyl ) -N1, N2-bis [ 2- ( 4-hydroxyphenyl ) ethyl ] -2,3-naphthalenediimide	corydalis	[30]
515		Ⅸ-ⅲ	corydalisin A	corydalis	[30]
516		Ⅸ-ⅲ	corydalisin B	corydalis	[30]
517		Ⅸ-ⅲ	cannabisin E	corydalis	[30]
518		Ⅸ-ⅲ	cannabisin F	corydalis	[30]
519		Ⅸ-ⅲ	N-methylnarceimicine	corydalis	[30]
520		Ⅸ-ⅲ	1［-2（-N-methylaminoethy）］-3,4,6,7-tetramethoxyphenanthrene	corydalis	[31]
521		Ⅸ-ⅲ	〔1（-N-ethylamino-methy）-3,4,6,7-tetramethoxyphenanthrene〕	corydalis	[31]
522		Ⅸ-ⅲ	corydalisins A	corydalis	[31]
523		Ⅸ-ⅲ	corydalisins B	corydalis	[31]
524		Ⅸ-ⅲ	corydalisins C	corydalis	[31]
525		Ⅸ-ⅲ	6'-hydroxy-2', 3'-dimethoxyarnottianamide	macleaya	[39]
526		Ⅸ-ⅲ	isointegriamide	macleaya	[44]
527		Ⅸ-ⅲ	arnotianamida	macleaya	[46]
528		Ⅸ-ⅲ	triethylphenylamium chloride	dactylicapnos	[53]
529		Ⅸ-ⅳ	loliolide	chelidonium	[10]
530		Ⅸ-ⅳ	1,2,3,4,4α,9β-hexahydro-5-(4-methoxy-1,4-dioxobutyl)-2,2,8-trimethyl-,(4αS,9βR)-5H-pyrido[4,3-b]indolium	corydalis	[23]
531		Ⅸ-ⅳ	neoechinulin A	corydalis	[21]
532		Ⅸ-ⅳ	corynoxeine	corydalis	[21]
533		Ⅸ-ⅳ	2,3-dihydro-5-methoxy-6-methyl-1H-indole	corydalis	[30]
534		Ⅸ-ⅳ	2,3-dihydro-2-hydroxy-5-methoxy-6-methyl-1H-indole	corydalis	[30]
535		Ⅸ-ⅳ	impatien A	corydalis	[31]
536		Ⅸ-ⅳ	6-methoxy-2-methyl-1,2,3,4-tetrahydro-β-carboline	meconopsis	[34]
537		Ⅸ-ⅳ	zarzissine	hypecoum	[38]
538		Ⅸ-ⅳ	echinuline	macleaya	[44]
539		Ⅸ-ⅳ	(1R,2S)-(-)-mangochinine	dactylicapnos	[52]
540		Ⅸ-ⅳ	2-acetylpyrrole	dactylicapnos	[53]
541		Ⅸ-ⅳ	ajmaline	dactylicapnos	[53]
542		Ⅸ-ⅳ	sparterine	chelidonium	[13]
543		Ⅸ-ⅳ	saulatine	corydalis	[14]
544		Ⅸ-ⅳ	bassianin	corydalis	[21]
545		Ⅸ-ⅳ	bassianine	corydalis	[22]
546		Ⅸ-ⅳ	corydemine	corydalis	[31]
547		Ⅸ-ⅳ	dihydrocorydemine	corydalis	[31]
548		Ⅸ-ⅳ	himalayamine	meconopsis	[34]
549		Ⅸ-ⅳ	leptocarpinine B	hylomecon	[37]
